# Supplementary material for: The Response of Mitochondrial Respiration and Quantity in Skeletal Muscle and Adipose Tissue to Exercise in Humans with Prediabetes
Source: Cells. 2021 Nov 4;10(11):3013. doi: 10.3390/cells10113013 (PMC8616473; doi:10.3390/cells10113013)
Supplement: Supplementary file 1 [file cells-10-03013-s001.zip]

Archive with 1 entries (1 files):
- cells-1404941-supplementary.pdf
